# Supplementary material for: Identification of ACE I-Inhibitory Peptides Released by the Hydrolysis of Tub Gurnard (Chelidonichthys lucerna) Skin Proteins and the Impact of Their In Silico Gastrointestinal Digestion
Source: Mar Drugs. 2023 Feb 17;21(2):131. doi: 10.3390/md21020131 (PMC9967738; doi:10.3390/md21020131)
Supplement: Supplementary file 1 [file marinedrugs-21-00131-s001.zip]

Archive with 1 entries (1 files):
- marinedrugs-2212979-supplementary.pdf
